# Supplementary material for: Molecular dynamics simulations for mechanical properties of borophene: parameterization of valence force field model and Stillinger-Weber potential
Source: Sci Rep. 2017 Mar 28;7:45516. doi: 10.1038/srep45516 (PMC5368563; doi:10.1038/srep45516)
Supplement: Supplementary Dataset [file srep45516-s1.zip]

Archive with 4 entries (4 files):
- SREP-16-44167A borophene.sw
- SREP-16-44167A in.tension
- SREP-16-44167A lammps.dat
- SREP-16-44167A xyz.f90
