# Supplementary material for: Molecular dynamics simulations for mechanical properties of borophene: parameterization of valence force field model and Stillinger-Weber potential
Source: Sci Rep. 2017 Mar 28;7:45516. doi: 10.1038/srep45516 (PMC5368563; doi:10.1038/srep45516)
Supplement: Supplementary Dataset [file srep45516-s1.zip › SREP-16-44167A borophene.sw]

# by Jin-Wu Jiang, jwjiang5918@hotmail.com; jiangjinwu@shu.edu.cn (14/10/16/Fri)

# (1). SW parameters for borophene, used by LAMMPS, derived from VFF model analytically.
# (2). There are eight atom types: B1, B2, B3, B4, B5, B6, B7, and B8. See my paper for atom index notations.

# these entries are in LAMMPS "metal" units:
#   epsilon = eV; sigma = Angstroms
#   other quantities are unitless

# format of a single entry (one or more lines):
#   element 1, element 2, element 3, 
#   epsilon, sigma, a, lambda, gamma, costheta0, A, B, p, q, tol

# sw2, like bond 1-4
B1 B5 B5    1.000   0.769   2.666   0.000   1.000   0.000   5.135  12.030  4  0   0.000
B5 B1 B1    1.000   0.769   2.666   0.000   1.000   0.000   5.135  12.030  4  0   0.000
B2 B6 B6    1.000   0.769   2.666   0.000   1.000   0.000   5.135  12.030  4  0   0.000
B6 B2 B2    1.000   0.769   2.666   0.000   1.000   0.000   5.135  12.030  4  0   0.000
B3 B7 B7    1.000   0.769   2.666   0.000   1.000   0.000   5.135  12.030  4  0   0.000
B7 B3 B3    1.000   0.769   2.666   0.000   1.000   0.000   5.135  12.030  4  0   0.000
B4 B8 B8    1.000   0.769   2.666   0.000   1.000   0.000   5.135  12.030  4  0   0.000
B8 B4 B4    1.000   0.769   2.666   0.000   1.000   0.000   5.135  12.030  4  0   0.000

# sw2, like bond 1-2
B1 B2 B2    1.000   0.618   3.914   0.000   1.000   0.000   1.402  42.820  4  0   0.000
B2 B1 B1    1.000   0.618   3.914   0.000   1.000   0.000   1.402  42.820  4  0   0.000
B1 B6 B6    1.000   0.618   3.914   0.000   1.000   0.000   1.402  42.820  4  0   0.000
B6 B1 B1    1.000   0.618   3.914   0.000   1.000   0.000   1.402  42.820  4  0   0.000
B1 B4 B4    1.000   0.618   3.914   0.000   1.000   0.000   1.402  42.820  4  0   0.000
B4 B1 B1    1.000   0.618   3.914   0.000   1.000   0.000   1.402  42.820  4  0   0.000
B1 B8 B8    1.000   0.618   3.914   0.000   1.000   0.000   1.402  42.820  4  0   0.000
B8 B1 B1    1.000   0.618   3.914   0.000   1.000   0.000   1.402  42.820  4  0   0.000
B2 B5 B5    1.000   0.618   3.914   0.000   1.000   0.000   1.402  42.820  4  0   0.000
B5 B2 B2    1.000   0.618   3.914   0.000   1.000   0.000   1.402  42.820  4  0   0.000
B2 B3 B3    1.000   0.618   3.914   0.000   1.000   0.000   1.402  42.820  4  0   0.000
B3 B2 B2    1.000   0.618   3.914   0.000   1.000   0.000   1.402  42.820  4  0   0.000
B2 B7 B7    1.000   0.618   3.914   0.000   1.000   0.000   1.402  42.820  4  0   0.000
B7 B2 B2    1.000   0.618   3.914   0.000   1.000   0.000   1.402  42.820  4  0   0.000
B3 B6 B6    1.000   0.618   3.914   0.000   1.000   0.000   1.402  42.820  4  0   0.000
B6 B3 B3    1.000   0.618   3.914   0.000   1.000   0.000   1.402  42.820  4  0   0.000
B3 B4 B4    1.000   0.618   3.914   0.000   1.000   0.000   1.402  42.820  4  0   0.000
B4 B3 B3    1.000   0.618   3.914   0.000   1.000   0.000   1.402  42.820  4  0   0.000
B3 B8 B8    1.000   0.618   3.914   0.000   1.000   0.000   1.402  42.820  4  0   0.000
B8 B3 B3    1.000   0.618   3.914   0.000   1.000   0.000   1.402  42.820  4  0   0.000
B4 B7 B7    1.000   0.618   3.914   0.000   1.000   0.000   1.402  42.820  4  0   0.000
B7 B4 B4    1.000   0.618   3.914   0.000   1.000   0.000   1.402  42.820  4  0   0.000
B4 B5 B5    1.000   0.618   3.914   0.000   1.000   0.000   1.402  42.820  4  0   0.000
B5 B4 B4    1.000   0.618   3.914   0.000   1.000   0.000   1.402  42.820  4  0   0.000
B5 B6 B6    1.000   0.618   3.914   0.000   1.000   0.000   1.402  42.820  4  0   0.000
B6 B5 B5    1.000   0.618   3.914   0.000   1.000   0.000   1.402  42.820  4  0   0.000
B5 B8 B8    1.000   0.618   3.914   0.000   1.000   0.000   1.402  42.820  4  0   0.000
B8 B5 B5    1.000   0.618   3.914   0.000   1.000   0.000   1.402  42.820  4  0   0.000
B6 B7 B7    1.000   0.618   3.914   0.000   1.000   0.000   1.402  42.820  4  0   0.000
B7 B6 B6    1.000   0.618   3.914   0.000   1.000   0.000   1.402  42.820  4  0   0.000
B7 B8 B8    1.000   0.618   3.914   0.000   1.000   0.000   1.402  42.820  4  0   0.000
B8 B7 B7    1.000   0.618   3.914   0.000   1.000   0.000   1.402  42.820  4  0   0.000

# sw2, like bond 3-5
B1 B3 B3    1.000   2.065   1.937   0.000   1.000   0.000   2.957   1.985  4  0   0.000
B3 B1 B1    1.000   2.065   1.937   0.000   1.000   0.000   2.957   1.985  4  0   0.000
B2 B4 B4    1.000   2.065   1.937   0.000   1.000   0.000   2.957   1.985  4  0   0.000
B4 B2 B2    1.000   2.065   1.937   0.000   1.000   0.000   2.957   1.985  4  0   0.000
B5 B7 B7    1.000   2.065   1.937   0.000   1.000   0.000   2.957   1.985  4  0   0.000
B7 B5 B5    1.000   2.065   1.937   0.000   1.000   0.000   2.957   1.985  4  0   0.000
B6 B8 B8    1.000   2.065   1.937   0.000   1.000   0.000   2.957   1.985  4  0   0.000
B8 B6 B6    1.000   2.065   1.937   0.000   1.000   0.000   2.957   1.985  4  0   0.000

# sw2, like bond 4-7
B1 B1 B1    1.000   1.413   2.902   0.000   1.000   0.000   1.683  16.343  4  0   0.000
B2 B2 B2    1.000   1.413   2.902   0.000   1.000   0.000   1.683  16.343  4  0   0.000
B3 B3 B3    1.000   1.413   2.902   0.000   1.000   0.000   1.683  16.343  4  0   0.000
B4 B4 B4    1.000   1.413   2.902   0.000   1.000   0.000   1.683  16.343  4  0   0.000
B5 B5 B5    1.000   1.413   2.902   0.000   1.000   0.000   1.683  16.343  4  0   0.000
B6 B6 B6    1.000   1.413   2.902   0.000   1.000   0.000   1.683  16.343  4  0   0.000
B7 B7 B7    1.000   1.413   2.902   0.000   1.000   0.000   1.683  16.343  4  0   0.000
B8 B8 B8    1.000   1.413   2.902   0.000   1.000   0.000   1.683  16.343  4  0   0.000

# sw3, like angle 134 with arms 1-3 and 1-4
B1 B8 B5    1.000   0.000   0.000  28.382   0.000   0.429   0.000   0.000  0  0   0.000
B1 B5 B8    1.000   0.000   0.000  28.382   0.000   0.429   0.000   0.000  0  0   0.000
B1 B5 B6    1.000   0.000   0.000  28.382   0.000   0.429   0.000   0.000  0  0   0.000
B1 B6 B5    1.000   0.000   0.000  28.382   0.000   0.429   0.000   0.000  0  0   0.000
B1 B2 B5    1.000   0.000   0.000  28.382   0.000   0.429   0.000   0.000  0  0   0.000
B1 B5 B2    1.000   0.000   0.000  28.382   0.000   0.429   0.000   0.000  0  0   0.000
B1 B5 B4    1.000   0.000   0.000  28.382   0.000   0.429   0.000   0.000  0  0   0.000
B1 B4 B5    1.000   0.000   0.000  28.382   0.000   0.429   0.000   0.000  0  0   0.000
B2 B1 B6    1.000   0.000   0.000  28.382   0.000   0.429   0.000   0.000  0  0   0.000
B2 B6 B1    1.000   0.000   0.000  28.382   0.000   0.429   0.000   0.000  0  0   0.000
B2 B6 B3    1.000   0.000   0.000  28.382   0.000   0.429   0.000   0.000  0  0   0.000
B2 B3 B6    1.000   0.000   0.000  28.382   0.000   0.429   0.000   0.000  0  0   0.000
B2 B7 B6    1.000   0.000   0.000  28.382   0.000   0.429   0.000   0.000  0  0   0.000
B2 B6 B7    1.000   0.000   0.000  28.382   0.000   0.429   0.000   0.000  0  0   0.000
B2 B6 B5    1.000   0.000   0.000  28.382   0.000   0.429   0.000   0.000  0  0   0.000
B2 B5 B6    1.000   0.000   0.000  28.382   0.000   0.429   0.000   0.000  0  0   0.000
B3 B6 B7    1.000   0.000   0.000  28.382   0.000   0.429   0.000   0.000  0  0   0.000
B3 B7 B6    1.000   0.000   0.000  28.382   0.000   0.429   0.000   0.000  0  0   0.000
B3 B7 B8    1.000   0.000   0.000  28.382   0.000   0.429   0.000   0.000  0  0   0.000
B3 B8 B7    1.000   0.000   0.000  28.382   0.000   0.429   0.000   0.000  0  0   0.000
B3 B4 B7    1.000   0.000   0.000  28.382   0.000   0.429   0.000   0.000  0  0   0.000
B3 B7 B4    1.000   0.000   0.000  28.382   0.000   0.429   0.000   0.000  0  0   0.000
B3 B7 B2    1.000   0.000   0.000  28.382   0.000   0.429   0.000   0.000  0  0   0.000
B3 B2 B7    1.000   0.000   0.000  28.382   0.000   0.429   0.000   0.000  0  0   0.000
B4 B3 B8    1.000   0.000   0.000  28.382   0.000   0.429   0.000   0.000  0  0   0.000
B4 B8 B3    1.000   0.000   0.000  28.382   0.000   0.429   0.000   0.000  0  0   0.000
B4 B8 B1    1.000   0.000   0.000  28.382   0.000   0.429   0.000   0.000  0  0   0.000
B4 B1 B8    1.000   0.000   0.000  28.382   0.000   0.429   0.000   0.000  0  0   0.000
B4 B5 B8    1.000   0.000   0.000  28.382   0.000   0.429   0.000   0.000  0  0   0.000
B4 B8 B5    1.000   0.000   0.000  28.382   0.000   0.429   0.000   0.000  0  0   0.000
B4 B8 B7    1.000   0.000   0.000  28.382   0.000   0.429   0.000   0.000  0  0   0.000
B4 B7 B8    1.000   0.000   0.000  28.382   0.000   0.429   0.000   0.000  0  0   0.000
B5 B4 B1    1.000   0.000   0.000  28.382   0.000   0.429   0.000   0.000  0  0   0.000
B5 B1 B4    1.000   0.000   0.000  28.382   0.000   0.429   0.000   0.000  0  0   0.000
B5 B1 B2    1.000   0.000   0.000  28.382   0.000   0.429   0.000   0.000  0  0   0.000
B5 B2 B1    1.000   0.000   0.000  28.382   0.000   0.429   0.000   0.000  0  0   0.000
B5 B6 B1    1.000   0.000   0.000  28.382   0.000   0.429   0.000   0.000  0  0   0.000
B5 B1 B6    1.000   0.000   0.000  28.382   0.000   0.429   0.000   0.000  0  0   0.000
B5 B1 B8    1.000   0.000   0.000  28.382   0.000   0.429   0.000   0.000  0  0   0.000
B5 B8 B1    1.000   0.000   0.000  28.382   0.000   0.429   0.000   0.000  0  0   0.000
B6 B5 B2    1.000   0.000   0.000  28.382   0.000   0.429   0.000   0.000  0  0   0.000
B6 B2 B5    1.000   0.000   0.000  28.382   0.000   0.429   0.000   0.000  0  0   0.000
B6 B2 B7    1.000   0.000   0.000  28.382   0.000   0.429   0.000   0.000  0  0   0.000
B6 B7 B2    1.000   0.000   0.000  28.382   0.000   0.429   0.000   0.000  0  0   0.000
B6 B3 B2    1.000   0.000   0.000  28.382   0.000   0.429   0.000   0.000  0  0   0.000
B6 B2 B3    1.000   0.000   0.000  28.382   0.000   0.429   0.000   0.000  0  0   0.000
B6 B2 B1    1.000   0.000   0.000  28.382   0.000   0.429   0.000   0.000  0  0   0.000
B6 B1 B2    1.000   0.000   0.000  28.382   0.000   0.429   0.000   0.000  0  0   0.000
B7 B2 B3    1.000   0.000   0.000  28.382   0.000   0.429   0.000   0.000  0  0   0.000
B7 B3 B2    1.000   0.000   0.000  28.382   0.000   0.429   0.000   0.000  0  0   0.000
B7 B3 B4    1.000   0.000   0.000  28.382   0.000   0.429   0.000   0.000  0  0   0.000
B7 B4 B3    1.000   0.000   0.000  28.382   0.000   0.429   0.000   0.000  0  0   0.000
B7 B8 B3    1.000   0.000   0.000  28.382   0.000   0.429   0.000   0.000  0  0   0.000
B7 B3 B8    1.000   0.000   0.000  28.382   0.000   0.429   0.000   0.000  0  0   0.000
B7 B3 B6    1.000   0.000   0.000  28.382   0.000   0.429   0.000   0.000  0  0   0.000
B7 B6 B3    1.000   0.000   0.000  28.382   0.000   0.429   0.000   0.000  0  0   0.000
B8 B7 B4    1.000   0.000   0.000  28.382   0.000   0.429   0.000   0.000  0  0   0.000
B8 B4 B7    1.000   0.000   0.000  28.382   0.000   0.429   0.000   0.000  0  0   0.000
B8 B4 B5    1.000   0.000   0.000  28.382   0.000   0.429   0.000   0.000  0  0   0.000
B8 B5 B4    1.000   0.000   0.000  28.382   0.000   0.429   0.000   0.000  0  0   0.000
B8 B1 B4    1.000   0.000   0.000  28.382   0.000   0.429   0.000   0.000  0  0   0.000
B8 B4 B1    1.000   0.000   0.000  28.382   0.000   0.429   0.000   0.000  0  0   0.000
B8 B4 B3    1.000   0.000   0.000  28.382   0.000   0.429   0.000   0.000  0  0   0.000
B8 B3 B4    1.000   0.000   0.000  28.382   0.000   0.429   0.000   0.000  0  0   0.000

# sw3, like angle 135 with arms 1-3 and 1-5
B1 B8 B6    1.000   0.000   0.000   5.852   0.000  -0.162   0.000   0.000  0  0   0.000
B1 B6 B8    1.000   0.000   0.000   5.852   0.000  -0.162   0.000   0.000  0  0   0.000
B1 B2 B4    1.000   0.000   0.000   5.852   0.000  -0.162   0.000   0.000  0  0   0.000
B1 B4 B2    1.000   0.000   0.000   5.852   0.000  -0.162   0.000   0.000  0  0   0.000
B2 B1 B3    1.000   0.000   0.000   5.852   0.000  -0.162   0.000   0.000  0  0   0.000
B2 B3 B1    1.000   0.000   0.000   5.852   0.000  -0.162   0.000   0.000  0  0   0.000
B2 B7 B5    1.000   0.000   0.000   5.852   0.000  -0.162   0.000   0.000  0  0   0.000
B2 B5 B7    1.000   0.000   0.000   5.852   0.000  -0.162   0.000   0.000  0  0   0.000
B3 B6 B8    1.000   0.000   0.000   5.852   0.000  -0.162   0.000   0.000  0  0   0.000
B3 B8 B6    1.000   0.000   0.000   5.852   0.000  -0.162   0.000   0.000  0  0   0.000
B3 B4 B2    1.000   0.000   0.000   5.852   0.000  -0.162   0.000   0.000  0  0   0.000
B3 B2 B4    1.000   0.000   0.000   5.852   0.000  -0.162   0.000   0.000  0  0   0.000
B4 B3 B1    1.000   0.000   0.000   5.852   0.000  -0.162   0.000   0.000  0  0   0.000
B4 B1 B3    1.000   0.000   0.000   5.852   0.000  -0.162   0.000   0.000  0  0   0.000
B4 B5 B7    1.000   0.000   0.000   5.852   0.000  -0.162   0.000   0.000  0  0   0.000
B4 B7 B5    1.000   0.000   0.000   5.852   0.000  -0.162   0.000   0.000  0  0   0.000
B5 B4 B2    1.000   0.000   0.000   5.852   0.000  -0.162   0.000   0.000  0  0   0.000
B5 B2 B4    1.000   0.000   0.000   5.852   0.000  -0.162   0.000   0.000  0  0   0.000
B5 B6 B8    1.000   0.000   0.000   5.852   0.000  -0.162   0.000   0.000  0  0   0.000
B5 B8 B6    1.000   0.000   0.000   5.852   0.000  -0.162   0.000   0.000  0  0   0.000
B6 B5 B7    1.000   0.000   0.000   5.852   0.000  -0.162   0.000   0.000  0  0   0.000
B6 B7 B5    1.000   0.000   0.000   5.852   0.000  -0.162   0.000   0.000  0  0   0.000
B6 B3 B1    1.000   0.000   0.000   5.852   0.000  -0.162   0.000   0.000  0  0   0.000
B6 B1 B3    1.000   0.000   0.000   5.852   0.000  -0.162   0.000   0.000  0  0   0.000
B7 B2 B4    1.000   0.000   0.000   5.852   0.000  -0.162   0.000   0.000  0  0   0.000
B7 B4 B2    1.000   0.000   0.000   5.852   0.000  -0.162   0.000   0.000  0  0   0.000
B7 B8 B6    1.000   0.000   0.000   5.852   0.000  -0.162   0.000   0.000  0  0   0.000
B7 B6 B8    1.000   0.000   0.000   5.852   0.000  -0.162   0.000   0.000  0  0   0.000
B8 B7 B5    1.000   0.000   0.000   5.852   0.000  -0.162   0.000   0.000  0  0   0.000
B8 B5 B7    1.000   0.000   0.000   5.852   0.000  -0.162   0.000   0.000  0  0   0.000
B8 B1 B3    1.000   0.000   0.000   5.852   0.000  -0.162   0.000   0.000  0  0   0.000
B8 B3 B1    1.000   0.000   0.000   5.852   0.000  -0.162   0.000   0.000  0  0   0.000

# other entries, zero, put here for LAMMPS convention
B1 B1 B2    0.000   1.000   1.000   1.000   1.000   1.000   1.000   1.000  4  0   0.000
B1 B1 B3    0.000   1.000   1.000   1.000   1.000   1.000   1.000   1.000  4  0   0.000
B1 B1 B4    0.000   1.000   1.000   1.000   1.000   1.000   1.000   1.000  4  0   0.000
B1 B1 B5    0.000   1.000   1.000   1.000   1.000   1.000   1.000   1.000  4  0   0.000
B1 B1 B6    0.000   1.000   1.000   1.000   1.000   1.000   1.000   1.000  4  0   0.000
B1 B1 B7    0.000   1.000   1.000   1.000   1.000   1.000   1.000   1.000  4  0   0.000
B1 B1 B8    0.000   1.000   1.000   1.000   1.000   1.000   1.000   1.000  4  0   0.000
B1 B2 B1    0.000   1.000   1.000   1.000   1.000   1.000   1.000   1.000  4  0   0.000
B1 B2 B3    0.000   1.000   1.000   1.000   1.000   1.000   1.000   1.000  4  0   0.000
B1 B2 B6    0.000   1.000   1.000   1.000   1.000   1.000   1.000   1.000  4  0   0.000
B1 B2 B7    0.000   1.000   1.000   1.000   1.000   1.000   1.000   1.000  4  0   0.000
B1 B2 B8    0.000   1.000   1.000   1.000   1.000   1.000   1.000   1.000  4  0   0.000
B1 B3 B1    0.000   1.000   1.000   1.000   1.000   1.000   1.000   1.000  4  0   0.000
B1 B3 B2    0.000   1.000   1.000   1.000   1.000   1.000   1.000   1.000  4  0   0.000
B1 B3 B4    0.000   1.000   1.000   1.000   1.000   1.000   1.000   1.000  4  0   0.000
B1 B3 B5    0.000   1.000   1.000   1.000   1.000   1.000   1.000   1.000  4  0   0.000
B1 B3 B6    0.000   1.000   1.000   1.000   1.000   1.000   1.000   1.000  4  0   0.000
B1 B3 B7    0.000   1.000   1.000   1.000   1.000   1.000   1.000   1.000  4  0   0.000
B1 B3 B8    0.000   1.000   1.000   1.000   1.000   1.000   1.000   1.000  4  0   0.000
B1 B4 B1    0.000   1.000   1.000   1.000   1.000   1.000   1.000   1.000  4  0   0.000
B1 B4 B3    0.000   1.000   1.000   1.000   1.000   1.000   1.000   1.000  4  0   0.000
B1 B4 B6    0.000   1.000   1.000   1.000   1.000   1.000   1.000   1.000  4  0   0.000
B1 B4 B7    0.000   1.000   1.000   1.000   1.000   1.000   1.000   1.000  4  0   0.000
B1 B4 B8    0.000   1.000   1.000   1.000   1.000   1.000   1.000   1.000  4  0   0.000
B1 B5 B1    0.000   1.000   1.000   1.000   1.000   1.000   1.000   1.000  4  0   0.000
B1 B5 B3    0.000   1.000   1.000   1.000   1.000   1.000   1.000   1.000  4  0   0.000
B1 B5 B7    0.000   1.000   1.000   1.000   1.000   1.000   1.000   1.000  4  0   0.000
B1 B6 B1    0.000   1.000   1.000   1.000   1.000   1.000   1.000   1.000  4  0   0.000
B1 B6 B2    0.000   1.000   1.000   1.000   1.000   1.000   1.000   1.000  4  0   0.000
B1 B6 B3    0.000   1.000   1.000   1.000   1.000   1.000   1.000   1.000  4  0   0.000
B1 B6 B4    0.000   1.000   1.000   1.000   1.000   1.000   1.000   1.000  4  0   0.000
B1 B6 B7    0.000   1.000   1.000   1.000   1.000   1.000   1.000   1.000  4  0   0.000
B1 B7 B1    0.000   1.000   1.000   1.000   1.000   1.000   1.000   1.000  4  0   0.000
B1 B7 B2    0.000   1.000   1.000   1.000   1.000   1.000   1.000   1.000  4  0   0.000
B1 B7 B3    0.000   1.000   1.000   1.000   1.000   1.000   1.000   1.000  4  0   0.000
B1 B7 B4    0.000   1.000   1.000   1.000   1.000   1.000   1.000   1.000  4  0   0.000
B1 B7 B5    0.000   1.000   1.000   1.000   1.000   1.000   1.000   1.000  4  0   0.000
B1 B7 B6    0.000   1.000   1.000   1.000   1.000   1.000   1.000   1.000  4  0   0.000
B1 B7 B7    0.000   1.000   1.000   1.000   1.000   1.000   1.000   1.000  4  0   0.000
B1 B7 B8    0.000   1.000   1.000   1.000   1.000   1.000   1.000   1.000  4  0   0.000
B1 B8 B1    0.000   1.000   1.000   1.000   1.000   1.000   1.000   1.000  4  0   0.000
B1 B8 B2    0.000   1.000   1.000   1.000   1.000   1.000   1.000   1.000  4  0   0.000
B1 B8 B3    0.000   1.000   1.000   1.000   1.000   1.000   1.000   1.000  4  0   0.000
B1 B8 B4    0.000   1.000   1.000   1.000   1.000   1.000   1.000   1.000  4  0   0.000
B1 B8 B7    0.000   1.000   1.000   1.000   1.000   1.000   1.000   1.000  4  0   0.000
B2 B1 B2    0.000   1.000   1.000   1.000   1.000   1.000   1.000   1.000  4  0   0.000
B2 B1 B4    0.000   1.000   1.000   1.000   1.000   1.000   1.000   1.000  4  0   0.000
B2 B1 B5    0.000   1.000   1.000   1.000   1.000   1.000   1.000   1.000  4  0   0.000
B2 B1 B7    0.000   1.000   1.000   1.000   1.000   1.000   1.000   1.000  4  0   0.000
B2 B1 B8    0.000   1.000   1.000   1.000   1.000   1.000   1.000   1.000  4  0   0.000
B2 B2 B1    0.000   1.000   1.000   1.000   1.000   1.000   1.000   1.000  4  0   0.000
B2 B2 B3    0.000   1.000   1.000   1.000   1.000   1.000   1.000   1.000  4  0   0.000
B2 B2 B4    0.000   1.000   1.000   1.000   1.000   1.000   1.000   1.000  4  0   0.000
B2 B2 B5    0.000   1.000   1.000   1.000   1.000   1.000   1.000   1.000  4  0   0.000
B2 B2 B6    0.000   1.000   1.000   1.000   1.000   1.000   1.000   1.000  4  0   0.000
B2 B2 B7    0.000   1.000   1.000   1.000   1.000   1.000   1.000   1.000  4  0   0.000
B2 B2 B8    0.000   1.000   1.000   1.000   1.000   1.000   1.000   1.000  4  0   0.000
B2 B3 B2    0.000   1.000   1.000   1.000   1.000   1.000   1.000   1.000  4  0   0.000
B2 B3 B4    0.000   1.000   1.000   1.000   1.000   1.000   1.000   1.000  4  0   0.000
B2 B3 B5    0.000   1.000   1.000   1.000   1.000   1.000   1.000   1.000  4  0   0.000
B2 B3 B7    0.000   1.000   1.000   1.000   1.000   1.000   1.000   1.000  4  0   0.000
B2 B3 B8    0.000   1.000   1.000   1.000   1.000   1.000   1.000   1.000  4  0   0.000
B2 B4 B1    0.000   1.000   1.000   1.000   1.000   1.000   1.000   1.000  4  0   0.000
B2 B4 B2    0.000   1.000   1.000   1.000   1.000   1.000   1.000   1.000  4  0   0.000
B2 B4 B3    0.000   1.000   1.000   1.000   1.000   1.000   1.000   1.000  4  0   0.000
B2 B4 B5    0.000   1.000   1.000   1.000   1.000   1.000   1.000   1.000  4  0   0.000
B2 B4 B6    0.000   1.000   1.000   1.000   1.000   1.000   1.000   1.000  4  0   0.000
B2 B4 B7    0.000   1.000   1.000   1.000   1.000   1.000   1.000   1.000  4  0   0.000
B2 B4 B8    0.000   1.000   1.000   1.000   1.000   1.000   1.000   1.000  4  0   0.000
B2 B5 B1    0.000   1.000   1.000   1.000   1.000   1.000   1.000   1.000  4  0   0.000
B2 B5 B2    0.000   1.000   1.000   1.000   1.000   1.000   1.000   1.000  4  0   0.000
B2 B5 B3    0.000   1.000   1.000   1.000   1.000   1.000   1.000   1.000  4  0   0.000
B2 B5 B4    0.000   1.000   1.000   1.000   1.000   1.000   1.000   1.000  4  0   0.000
B2 B5 B8    0.000   1.000   1.000   1.000   1.000   1.000   1.000   1.000  4  0   0.000
B2 B6 B2    0.000   1.000   1.000   1.000   1.000   1.000   1.000   1.000  4  0   0.000
B2 B6 B4    0.000   1.000   1.000   1.000   1.000   1.000   1.000   1.000  4  0   0.000
B2 B6 B8    0.000   1.000   1.000   1.000   1.000   1.000   1.000   1.000  4  0   0.000
B2 B7 B1    0.000   1.000   1.000   1.000   1.000   1.000   1.000   1.000  4  0   0.000
B2 B7 B2    0.000   1.000   1.000   1.000   1.000   1.000   1.000   1.000  4  0   0.000
B2 B7 B3    0.000   1.000   1.000   1.000   1.000   1.000   1.000   1.000  4  0   0.000
B2 B7 B4    0.000   1.000   1.000   1.000   1.000   1.000   1.000   1.000  4  0   0.000
B2 B7 B8    0.000   1.000   1.000   1.000   1.000   1.000   1.000   1.000  4  0   0.000
B2 B8 B1    0.000   1.000   1.000   1.000   1.000   1.000   1.000   1.000  4  0   0.000
B2 B8 B2    0.000   1.000   1.000   1.000   1.000   1.000   1.000   1.000  4  0   0.000
B2 B8 B3    0.000   1.000   1.000   1.000   1.000   1.000   1.000   1.000  4  0   0.000
B2 B8 B4    0.000   1.000   1.000   1.000   1.000   1.000   1.000   1.000  4  0   0.000
B2 B8 B5    0.000   1.000   1.000   1.000   1.000   1.000   1.000   1.000  4  0   0.000
B2 B8 B6    0.000   1.000   1.000   1.000   1.000   1.000   1.000   1.000  4  0   0.000
B2 B8 B7    0.000   1.000   1.000   1.000   1.000   1.000   1.000   1.000  4  0   0.000
B2 B8 B8    0.000   1.000   1.000   1.000   1.000   1.000   1.000   1.000  4  0   0.000
B3 B1 B2    0.000   1.000   1.000   1.000   1.000   1.000   1.000   1.000  4  0   0.000
B3 B1 B3    0.000   1.000   1.000   1.000   1.000   1.000   1.000   1.000  4  0   0.000
B3 B1 B4    0.000   1.000   1.000   1.000   1.000   1.000   1.000   1.000  4  0   0.000
B3 B1 B5    0.000   1.000   1.000   1.000   1.000   1.000   1.000   1.000  4  0   0.000
B3 B1 B6    0.000   1.000   1.000   1.000   1.000   1.000   1.000   1.000  4  0   0.000
B3 B1 B7    0.000   1.000   1.000   1.000   1.000   1.000   1.000   1.000  4  0   0.000
B3 B1 B8    0.000   1.000   1.000   1.000   1.000   1.000   1.000   1.000  4  0   0.000
B3 B2 B1    0.000   1.000   1.000   1.000   1.000   1.000   1.000   1.000  4  0   0.000
B3 B2 B3    0.000   1.000   1.000   1.000   1.000   1.000   1.000   1.000  4  0   0.000
B3 B2 B5    0.000   1.000   1.000   1.000   1.000   1.000   1.000   1.000  4  0   0.000
B3 B2 B6    0.000   1.000   1.000   1.000   1.000   1.000   1.000   1.000  4  0   0.000
B3 B2 B8    0.000   1.000   1.000   1.000   1.000   1.000   1.000   1.000  4  0   0.000
B3 B3 B1    0.000   1.000   1.000   1.000   1.000   1.000   1.000   1.000  4  0   0.000
B3 B3 B2    0.000   1.000   1.000   1.000   1.000   1.000   1.000   1.000  4  0   0.000
B3 B3 B4    0.000   1.000   1.000   1.000   1.000   1.000   1.000   1.000  4  0   0.000
B3 B3 B5    0.000   1.000   1.000   1.000   1.000   1.000   1.000   1.000  4  0   0.000
B3 B3 B6    0.000   1.000   1.000   1.000   1.000   1.000   1.000   1.000  4  0   0.000
B3 B3 B7    0.000   1.000   1.000   1.000   1.000   1.000   1.000   1.000  4  0   0.000
B3 B3 B8    0.000   1.000   1.000   1.000   1.000   1.000   1.000   1.000  4  0   0.000
B3 B4 B1    0.000   1.000   1.000   1.000   1.000   1.000   1.000   1.000  4  0   0.000
B3 B4 B3    0.000   1.000   1.000   1.000   1.000   1.000   1.000   1.000  4  0   0.000
B3 B4 B5    0.000   1.000   1.000   1.000   1.000   1.000   1.000   1.000  4  0   0.000
B3 B4 B6    0.000   1.000   1.000   1.000   1.000   1.000   1.000   1.000  4  0   0.000
B3 B4 B8    0.000   1.000   1.000   1.000   1.000   1.000   1.000   1.000  4  0   0.000
B3 B5 B1    0.000   1.000   1.000   1.000   1.000   1.000   1.000   1.000  4  0   0.000
B3 B5 B2    0.000   1.000   1.000   1.000   1.000   1.000   1.000   1.000  4  0   0.000
B3 B5 B3    0.000   1.000   1.000   1.000   1.000   1.000   1.000   1.000  4  0   0.000
B3 B5 B4    0.000   1.000   1.000   1.000   1.000   1.000   1.000   1.000  4  0   0.000
B3 B5 B5    0.000   1.000   1.000   1.000   1.000   1.000   1.000   1.000  4  0   0.000
B3 B5 B6    0.000   1.000   1.000   1.000   1.000   1.000   1.000   1.000  4  0   0.000
B3 B5 B7    0.000   1.000   1.000   1.000   1.000   1.000   1.000   1.000  4  0   0.000
B3 B5 B8    0.000   1.000   1.000   1.000   1.000   1.000   1.000   1.000  4  0   0.000
B3 B6 B1    0.000   1.000   1.000   1.000   1.000   1.000   1.000   1.000  4  0   0.000
B3 B6 B2    0.000   1.000   1.000   1.000   1.000   1.000   1.000   1.000  4  0   0.000
B3 B6 B3    0.000   1.000   1.000   1.000   1.000   1.000   1.000   1.000  4  0   0.000
B3 B6 B4    0.000   1.000   1.000   1.000   1.000   1.000   1.000   1.000  4  0   0.000
B3 B6 B5    0.000   1.000   1.000   1.000   1.000   1.000   1.000   1.000  4  0   0.000
B3 B7 B1    0.000   1.000   1.000   1.000   1.000   1.000   1.000   1.000  4  0   0.000
B3 B7 B3    0.000   1.000   1.000   1.000   1.000   1.000   1.000   1.000  4  0   0.000
B3 B7 B5    0.000   1.000   1.000   1.000   1.000   1.000   1.000   1.000  4  0   0.000
B3 B8 B1    0.000   1.000   1.000   1.000   1.000   1.000   1.000   1.000  4  0   0.000
B3 B8 B2    0.000   1.000   1.000   1.000   1.000   1.000   1.000   1.000  4  0   0.000
B3 B8 B3    0.000   1.000   1.000   1.000   1.000   1.000   1.000   1.000  4  0   0.000
B3 B8 B4    0.000   1.000   1.000   1.000   1.000   1.000   1.000   1.000  4  0   0.000
B3 B8 B5    0.000   1.000   1.000   1.000   1.000   1.000   1.000   1.000  4  0   0.000
B4 B1 B2    0.000   1.000   1.000   1.000   1.000   1.000   1.000   1.000  4  0   0.000
B4 B1 B4    0.000   1.000   1.000   1.000   1.000   1.000   1.000   1.000  4  0   0.000
B4 B1 B5    0.000   1.000   1.000   1.000   1.000   1.000   1.000   1.000  4  0   0.000
B4 B1 B6    0.000   1.000   1.000   1.000   1.000   1.000   1.000   1.000  4  0   0.000
B4 B1 B7    0.000   1.000   1.000   1.000   1.000   1.000   1.000   1.000  4  0   0.000
B4 B2 B1    0.000   1.000   1.000   1.000   1.000   1.000   1.000   1.000  4  0   0.000
B4 B2 B3    0.000   1.000   1.000   1.000   1.000   1.000   1.000   1.000  4  0   0.000
B4 B2 B4    0.000   1.000   1.000   1.000   1.000   1.000   1.000   1.000  4  0   0.000
B4 B2 B5    0.000   1.000   1.000   1.000   1.000   1.000   1.000   1.000  4  0   0.000
B4 B2 B6    0.000   1.000   1.000   1.000   1.000   1.000   1.000   1.000  4  0   0.000
B4 B2 B7    0.000   1.000   1.000   1.000   1.000   1.000   1.000   1.000  4  0   0.000
B4 B2 B8    0.000   1.000   1.000   1.000   1.000   1.000   1.000   1.000  4  0   0.000
B4 B3 B2    0.000   1.000   1.000   1.000   1.000   1.000   1.000   1.000  4  0   0.000
B4 B3 B4    0.000   1.000   1.000   1.000   1.000   1.000   1.000   1.000  4  0   0.000
B4 B3 B5    0.000   1.000   1.000   1.000   1.000   1.000   1.000   1.000  4  0   0.000
B4 B3 B6    0.000   1.000   1.000   1.000   1.000   1.000   1.000   1.000  4  0   0.000
B4 B3 B7    0.000   1.000   1.000   1.000   1.000   1.000   1.000   1.000  4  0   0.000
B4 B4 B1    0.000   1.000   1.000   1.000   1.000   1.000   1.000   1.000  4  0   0.000
B4 B4 B2    0.000   1.000   1.000   1.000   1.000   1.000   1.000   1.000  4  0   0.000
B4 B4 B3    0.000   1.000   1.000   1.000   1.000   1.000   1.000   1.000  4  0   0.000
B4 B4 B5    0.000   1.000   1.000   1.000   1.000   1.000   1.000   1.000  4  0   0.000
B4 B4 B6    0.000   1.000   1.000   1.000   1.000   1.000   1.000   1.000  4  0   0.000
B4 B4 B7    0.000   1.000   1.000   1.000   1.000   1.000   1.000   1.000  4  0   0.000
B4 B4 B8    0.000   1.000   1.000   1.000   1.000   1.000   1.000   1.000  4  0   0.000
B4 B5 B1    0.000   1.000   1.000   1.000   1.000   1.000   1.000   1.000  4  0   0.000
B4 B5 B2    0.000   1.000   1.000   1.000   1.000   1.000   1.000   1.000  4  0   0.000
B4 B5 B3    0.000   1.000   1.000   1.000   1.000   1.000   1.000   1.000  4  0   0.000
B4 B5 B4    0.000   1.000   1.000   1.000   1.000   1.000   1.000   1.000  4  0   0.000
B4 B5 B6    0.000   1.000   1.000   1.000   1.000   1.000   1.000   1.000  4  0   0.000
B4 B6 B1    0.000   1.000   1.000   1.000   1.000   1.000   1.000   1.000  4  0   0.000
B4 B6 B2    0.000   1.000   1.000   1.000   1.000   1.000   1.000   1.000  4  0   0.000
B4 B6 B3    0.000   1.000   1.000   1.000   1.000   1.000   1.000   1.000  4  0   0.000
B4 B6 B4    0.000   1.000   1.000   1.000   1.000   1.000   1.000   1.000  4  0   0.000
B4 B6 B5    0.000   1.000   1.000   1.000   1.000   1.000   1.000   1.000  4  0   0.000
B4 B6 B6    0.000   1.000   1.000   1.000   1.000   1.000   1.000   1.000  4  0   0.000
B4 B6 B7    0.000   1.000   1.000   1.000   1.000   1.000   1.000   1.000  4  0   0.000
B4 B6 B8    0.000   1.000   1.000   1.000   1.000   1.000   1.000   1.000  4  0   0.000
B4 B7 B1    0.000   1.000   1.000   1.000   1.000   1.000   1.000   1.000  4  0   0.000
B4 B7 B2    0.000   1.000   1.000   1.000   1.000   1.000   1.000   1.000  4  0   0.000
B4 B7 B3    0.000   1.000   1.000   1.000   1.000   1.000   1.000   1.000  4  0   0.000
B4 B7 B4    0.000   1.000   1.000   1.000   1.000   1.000   1.000   1.000  4  0   0.000
B4 B7 B6    0.000   1.000   1.000   1.000   1.000   1.000   1.000   1.000  4  0   0.000
B4 B8 B2    0.000   1.000   1.000   1.000   1.000   1.000   1.000   1.000  4  0   0.000
B4 B8 B4    0.000   1.000   1.000   1.000   1.000   1.000   1.000   1.000  4  0   0.000
B4 B8 B6    0.000   1.000   1.000   1.000   1.000   1.000   1.000   1.000  4  0   0.000
B5 B1 B3    0.000   1.000   1.000   1.000   1.000   1.000   1.000   1.000  4  0   0.000
B5 B1 B5    0.000   1.000   1.000   1.000   1.000   1.000   1.000   1.000  4  0   0.000
B5 B1 B7    0.000   1.000   1.000   1.000   1.000   1.000   1.000   1.000  4  0   0.000
B5 B2 B3    0.000   1.000   1.000   1.000   1.000   1.000   1.000   1.000  4  0   0.000
B5 B2 B5    0.000   1.000   1.000   1.000   1.000   1.000   1.000   1.000  4  0   0.000
B5 B2 B6    0.000   1.000   1.000   1.000   1.000   1.000   1.000   1.000  4  0   0.000
B5 B2 B7    0.000   1.000   1.000   1.000   1.000   1.000   1.000   1.000  4  0   0.000
B5 B2 B8    0.000   1.000   1.000   1.000   1.000   1.000   1.000   1.000  4  0   0.000
B5 B3 B1    0.000   1.000   1.000   1.000   1.000   1.000   1.000   1.000  4  0   0.000
B5 B3 B2    0.000   1.000   1.000   1.000   1.000   1.000   1.000   1.000  4  0   0.000
B5 B3 B3    0.000   1.000   1.000   1.000   1.000   1.000   1.000   1.000  4  0   0.000
B5 B3 B4    0.000   1.000   1.000   1.000   1.000   1.000   1.000   1.000  4  0   0.000
B5 B3 B5    0.000   1.000   1.000   1.000   1.000   1.000   1.000   1.000  4  0   0.000
B5 B3 B6    0.000   1.000   1.000   1.000   1.000   1.000   1.000   1.000  4  0   0.000
B5 B3 B7    0.000   1.000   1.000   1.000   1.000   1.000   1.000   1.000  4  0   0.000
B5 B3 B8    0.000   1.000   1.000   1.000   1.000   1.000   1.000   1.000  4  0   0.000
B5 B4 B3    0.000   1.000   1.000   1.000   1.000   1.000   1.000   1.000  4  0   0.000
B5 B4 B5    0.000   1.000   1.000   1.000   1.000   1.000   1.000   1.000  4  0   0.000
B5 B4 B6    0.000   1.000   1.000   1.000   1.000   1.000   1.000   1.000  4  0   0.000
B5 B4 B7    0.000   1.000   1.000   1.000   1.000   1.000   1.000   1.000  4  0   0.000
B5 B4 B8    0.000   1.000   1.000   1.000   1.000   1.000   1.000   1.000  4  0   0.000
B5 B5 B1    0.000   1.000   1.000   1.000   1.000   1.000   1.000   1.000  4  0   0.000
B5 B5 B2    0.000   1.000   1.000   1.000   1.000   1.000   1.000   1.000  4  0   0.000
B5 B5 B3    0.000   1.000   1.000   1.000   1.000   1.000   1.000   1.000  4  0   0.000
B5 B5 B4    0.000   1.000   1.000   1.000   1.000   1.000   1.000   1.000  4  0   0.000
B5 B5 B6    0.000   1.000   1.000   1.000   1.000   1.000   1.000   1.000  4  0   0.000
B5 B5 B7    0.000   1.000   1.000   1.000   1.000   1.000   1.000   1.000  4  0   0.000
B5 B5 B8    0.000   1.000   1.000   1.000   1.000   1.000   1.000   1.000  4  0   0.000
B5 B6 B2    0.000   1.000   1.000   1.000   1.000   1.000   1.000   1.000  4  0   0.000
B5 B6 B3    0.000   1.000   1.000   1.000   1.000   1.000   1.000   1.000  4  0   0.000
B5 B6 B4    0.000   1.000   1.000   1.000   1.000   1.000   1.000   1.000  4  0   0.000
B5 B6 B5    0.000   1.000   1.000   1.000   1.000   1.000   1.000   1.000  4  0   0.000
B5 B6 B7    0.000   1.000   1.000   1.000   1.000   1.000   1.000   1.000  4  0   0.000
B5 B7 B1    0.000   1.000   1.000   1.000   1.000   1.000   1.000   1.000  4  0   0.000
B5 B7 B2    0.000   1.000   1.000   1.000   1.000   1.000   1.000   1.000  4  0   0.000
B5 B7 B3    0.000   1.000   1.000   1.000   1.000   1.000   1.000   1.000  4  0   0.000
B5 B7 B4    0.000   1.000   1.000   1.000   1.000   1.000   1.000   1.000  4  0   0.000
B5 B7 B5    0.000   1.000   1.000   1.000   1.000   1.000   1.000   1.000  4  0   0.000
B5 B7 B6    0.000   1.000   1.000   1.000   1.000   1.000   1.000   1.000  4  0   0.000
B5 B7 B8    0.000   1.000   1.000   1.000   1.000   1.000   1.000   1.000  4  0   0.000
B5 B8 B2    0.000   1.000   1.000   1.000   1.000   1.000   1.000   1.000  4  0   0.000
B5 B8 B3    0.000   1.000   1.000   1.000   1.000   1.000   1.000   1.000  4  0   0.000
B5 B8 B4    0.000   1.000   1.000   1.000   1.000   1.000   1.000   1.000  4  0   0.000
B5 B8 B5    0.000   1.000   1.000   1.000   1.000   1.000   1.000   1.000  4  0   0.000
B5 B8 B7    0.000   1.000   1.000   1.000   1.000   1.000   1.000   1.000  4  0   0.000
B6 B1 B4    0.000   1.000   1.000   1.000   1.000   1.000   1.000   1.000  4  0   0.000
B6 B1 B5    0.000   1.000   1.000   1.000   1.000   1.000   1.000   1.000  4  0   0.000
B6 B1 B6    0.000   1.000   1.000   1.000   1.000   1.000   1.000   1.000  4  0   0.000
B6 B1 B7    0.000   1.000   1.000   1.000   1.000   1.000   1.000   1.000  4  0   0.000
B6 B1 B8    0.000   1.000   1.000   1.000   1.000   1.000   1.000   1.000  4  0   0.000
B6 B2 B4    0.000   1.000   1.000   1.000   1.000   1.000   1.000   1.000  4  0   0.000
B6 B2 B6    0.000   1.000   1.000   1.000   1.000   1.000   1.000   1.000  4  0   0.000
B6 B2 B8    0.000   1.000   1.000   1.000   1.000   1.000   1.000   1.000  4  0   0.000
B6 B3 B4    0.000   1.000   1.000   1.000   1.000   1.000   1.000   1.000  4  0   0.000
B6 B3 B5    0.000   1.000   1.000   1.000   1.000   1.000   1.000   1.000  4  0   0.000
B6 B3 B6    0.000   1.000   1.000   1.000   1.000   1.000   1.000   1.000  4  0   0.000
B6 B3 B7    0.000   1.000   1.000   1.000   1.000   1.000   1.000   1.000  4  0   0.000
B6 B3 B8    0.000   1.000   1.000   1.000   1.000   1.000   1.000   1.000  4  0   0.000
B6 B4 B1    0.000   1.000   1.000   1.000   1.000   1.000   1.000   1.000  4  0   0.000
B6 B4 B2    0.000   1.000   1.000   1.000   1.000   1.000   1.000   1.000  4  0   0.000
B6 B4 B3    0.000   1.000   1.000   1.000   1.000   1.000   1.000   1.000  4  0   0.000
B6 B4 B4    0.000   1.000   1.000   1.000   1.000   1.000   1.000   1.000  4  0   0.000
B6 B4 B5    0.000   1.000   1.000   1.000   1.000   1.000   1.000   1.000  4  0   0.000
B6 B4 B6    0.000   1.000   1.000   1.000   1.000   1.000   1.000   1.000  4  0   0.000
B6 B4 B7    0.000   1.000   1.000   1.000   1.000   1.000   1.000   1.000  4  0   0.000
B6 B4 B8    0.000   1.000   1.000   1.000   1.000   1.000   1.000   1.000  4  0   0.000
B6 B5 B1    0.000   1.000   1.000   1.000   1.000   1.000   1.000   1.000  4  0   0.000
B6 B5 B3    0.000   1.000   1.000   1.000   1.000   1.000   1.000   1.000  4  0   0.000
B6 B5 B4    0.000   1.000   1.000   1.000   1.000   1.000   1.000   1.000  4  0   0.000
B6 B5 B6    0.000   1.000   1.000   1.000   1.000   1.000   1.000   1.000  4  0   0.000
B6 B5 B8    0.000   1.000   1.000   1.000   1.000   1.000   1.000   1.000  4  0   0.000
B6 B6 B1    0.000   1.000   1.000   1.000   1.000   1.000   1.000   1.000  4  0   0.000
B6 B6 B2    0.000   1.000   1.000   1.000   1.000   1.000   1.000   1.000  4  0   0.000
B6 B6 B3    0.000   1.000   1.000   1.000   1.000   1.000   1.000   1.000  4  0   0.000
B6 B6 B4    0.000   1.000   1.000   1.000   1.000   1.000   1.000   1.000  4  0   0.000
B6 B6 B5    0.000   1.000   1.000   1.000   1.000   1.000   1.000   1.000  4  0   0.000
B6 B6 B7    0.000   1.000   1.000   1.000   1.000   1.000   1.000   1.000  4  0   0.000
B6 B6 B8    0.000   1.000   1.000   1.000   1.000   1.000   1.000   1.000  4  0   0.000
B6 B7 B1    0.000   1.000   1.000   1.000   1.000   1.000   1.000   1.000  4  0   0.000
B6 B7 B3    0.000   1.000   1.000   1.000   1.000   1.000   1.000   1.000  4  0   0.000
B6 B7 B4    0.000   1.000   1.000   1.000   1.000   1.000   1.000   1.000  4  0   0.000
B6 B7 B6    0.000   1.000   1.000   1.000   1.000   1.000   1.000   1.000  4  0   0.000
B6 B7 B8    0.000   1.000   1.000   1.000   1.000   1.000   1.000   1.000  4  0   0.000
B6 B8 B1    0.000   1.000   1.000   1.000   1.000   1.000   1.000   1.000  4  0   0.000
B6 B8 B2    0.000   1.000   1.000   1.000   1.000   1.000   1.000   1.000  4  0   0.000
B6 B8 B3    0.000   1.000   1.000   1.000   1.000   1.000   1.000   1.000  4  0   0.000
B6 B8 B4    0.000   1.000   1.000   1.000   1.000   1.000   1.000   1.000  4  0   0.000
B6 B8 B5    0.000   1.000   1.000   1.000   1.000   1.000   1.000   1.000  4  0   0.000
B6 B8 B6    0.000   1.000   1.000   1.000   1.000   1.000   1.000   1.000  4  0   0.000
B6 B8 B7    0.000   1.000   1.000   1.000   1.000   1.000   1.000   1.000  4  0   0.000
B7 B1 B1    0.000   1.000   1.000   1.000   1.000   1.000   1.000   1.000  4  0   0.000
B7 B1 B2    0.000   1.000   1.000   1.000   1.000   1.000   1.000   1.000  4  0   0.000
B7 B1 B3    0.000   1.000   1.000   1.000   1.000   1.000   1.000   1.000  4  0   0.000
B7 B1 B4    0.000   1.000   1.000   1.000   1.000   1.000   1.000   1.000  4  0   0.000
B7 B1 B5    0.000   1.000   1.000   1.000   1.000   1.000   1.000   1.000  4  0   0.000
B7 B1 B6    0.000   1.000   1.000   1.000   1.000   1.000   1.000   1.000  4  0   0.000
B7 B1 B7    0.000   1.000   1.000   1.000   1.000   1.000   1.000   1.000  4  0   0.000
B7 B1 B8    0.000   1.000   1.000   1.000   1.000   1.000   1.000   1.000  4  0   0.000
B7 B2 B1    0.000   1.000   1.000   1.000   1.000   1.000   1.000   1.000  4  0   0.000
B7 B2 B5    0.000   1.000   1.000   1.000   1.000   1.000   1.000   1.000  4  0   0.000
B7 B2 B6    0.000   1.000   1.000   1.000   1.000   1.000   1.000   1.000  4  0   0.000
B7 B2 B7    0.000   1.000   1.000   1.000   1.000   1.000   1.000   1.000  4  0   0.000
B7 B2 B8    0.000   1.000   1.000   1.000   1.000   1.000   1.000   1.000  4  0   0.000
B7 B3 B1    0.000   1.000   1.000   1.000   1.000   1.000   1.000   1.000  4  0   0.000
B7 B3 B5    0.000   1.000   1.000   1.000   1.000   1.000   1.000   1.000  4  0   0.000
B7 B3 B7    0.000   1.000   1.000   1.000   1.000   1.000   1.000   1.000  4  0   0.000
B7 B4 B1    0.000   1.000   1.000   1.000   1.000   1.000   1.000   1.000  4  0   0.000
B7 B4 B5    0.000   1.000   1.000   1.000   1.000   1.000   1.000   1.000  4  0   0.000
B7 B4 B6    0.000   1.000   1.000   1.000   1.000   1.000   1.000   1.000  4  0   0.000
B7 B4 B7    0.000   1.000   1.000   1.000   1.000   1.000   1.000   1.000  4  0   0.000
B7 B4 B8    0.000   1.000   1.000   1.000   1.000   1.000   1.000   1.000  4  0   0.000
B7 B5 B1    0.000   1.000   1.000   1.000   1.000   1.000   1.000   1.000  4  0   0.000
B7 B5 B2    0.000   1.000   1.000   1.000   1.000   1.000   1.000   1.000  4  0   0.000
B7 B5 B3    0.000   1.000   1.000   1.000   1.000   1.000   1.000   1.000  4  0   0.000
B7 B5 B4    0.000   1.000   1.000   1.000   1.000   1.000   1.000   1.000  4  0   0.000
B7 B5 B6    0.000   1.000   1.000   1.000   1.000   1.000   1.000   1.000  4  0   0.000
B7 B5 B7    0.000   1.000   1.000   1.000   1.000   1.000   1.000   1.000  4  0   0.000
B7 B5 B8    0.000   1.000   1.000   1.000   1.000   1.000   1.000   1.000  4  0   0.000
B7 B6 B1    0.000   1.000   1.000   1.000   1.000   1.000   1.000   1.000  4  0   0.000
B7 B6 B2    0.000   1.000   1.000   1.000   1.000   1.000   1.000   1.000  4  0   0.000
B7 B6 B4    0.000   1.000   1.000   1.000   1.000   1.000   1.000   1.000  4  0   0.000
B7 B6 B5    0.000   1.000   1.000   1.000   1.000   1.000   1.000   1.000  4  0   0.000
B7 B6 B7    0.000   1.000   1.000   1.000   1.000   1.000   1.000   1.000  4  0   0.000
B7 B7 B1    0.000   1.000   1.000   1.000   1.000   1.000   1.000   1.000  4  0   0.000
B7 B7 B2    0.000   1.000   1.000   1.000   1.000   1.000   1.000   1.000  4  0   0.000
B7 B7 B3    0.000   1.000   1.000   1.000   1.000   1.000   1.000   1.000  4  0   0.000
B7 B7 B4    0.000   1.000   1.000   1.000   1.000   1.000   1.000   1.000  4  0   0.000
B7 B7 B5    0.000   1.000   1.000   1.000   1.000   1.000   1.000   1.000  4  0   0.000
B7 B7 B6    0.000   1.000   1.000   1.000   1.000   1.000   1.000   1.000  4  0   0.000
B7 B7 B8    0.000   1.000   1.000   1.000   1.000   1.000   1.000   1.000  4  0   0.000
B7 B8 B1    0.000   1.000   1.000   1.000   1.000   1.000   1.000   1.000  4  0   0.000
B7 B8 B2    0.000   1.000   1.000   1.000   1.000   1.000   1.000   1.000  4  0   0.000
B7 B8 B4    0.000   1.000   1.000   1.000   1.000   1.000   1.000   1.000  4  0   0.000
B7 B8 B5    0.000   1.000   1.000   1.000   1.000   1.000   1.000   1.000  4  0   0.000
B7 B8 B7    0.000   1.000   1.000   1.000   1.000   1.000   1.000   1.000  4  0   0.000
B8 B1 B2    0.000   1.000   1.000   1.000   1.000   1.000   1.000   1.000  4  0   0.000
B8 B1 B5    0.000   1.000   1.000   1.000   1.000   1.000   1.000   1.000  4  0   0.000
B8 B1 B6    0.000   1.000   1.000   1.000   1.000   1.000   1.000   1.000  4  0   0.000
B8 B1 B7    0.000   1.000   1.000   1.000   1.000   1.000   1.000   1.000  4  0   0.000
B8 B1 B8    0.000   1.000   1.000   1.000   1.000   1.000   1.000   1.000  4  0   0.000
B8 B2 B1    0.000   1.000   1.000   1.000   1.000   1.000   1.000   1.000  4  0   0.000
B8 B2 B2    0.000   1.000   1.000   1.000   1.000   1.000   1.000   1.000  4  0   0.000
B8 B2 B3    0.000   1.000   1.000   1.000   1.000   1.000   1.000   1.000  4  0   0.000
B8 B2 B4    0.000   1.000   1.000   1.000   1.000   1.000   1.000   1.000  4  0   0.000
B8 B2 B5    0.000   1.000   1.000   1.000   1.000   1.000   1.000   1.000  4  0   0.000
B8 B2 B6    0.000   1.000   1.000   1.000   1.000   1.000   1.000   1.000  4  0   0.000
B8 B2 B7    0.000   1.000   1.000   1.000   1.000   1.000   1.000   1.000  4  0   0.000
B8 B2 B8    0.000   1.000   1.000   1.000   1.000   1.000   1.000   1.000  4  0   0.000
B8 B3 B2    0.000   1.000   1.000   1.000   1.000   1.000   1.000   1.000  4  0   0.000
B8 B3 B5    0.000   1.000   1.000   1.000   1.000   1.000   1.000   1.000  4  0   0.000
B8 B3 B6    0.000   1.000   1.000   1.000   1.000   1.000   1.000   1.000  4  0   0.000
B8 B3 B7    0.000   1.000   1.000   1.000   1.000   1.000   1.000   1.000  4  0   0.000
B8 B3 B8    0.000   1.000   1.000   1.000   1.000   1.000   1.000   1.000  4  0   0.000
B8 B4 B2    0.000   1.000   1.000   1.000   1.000   1.000   1.000   1.000  4  0   0.000
B8 B4 B6    0.000   1.000   1.000   1.000   1.000   1.000   1.000   1.000  4  0   0.000
B8 B4 B8    0.000   1.000   1.000   1.000   1.000   1.000   1.000   1.000  4  0   0.000
B8 B5 B1    0.000   1.000   1.000   1.000   1.000   1.000   1.000   1.000  4  0   0.000
B8 B5 B2    0.000   1.000   1.000   1.000   1.000   1.000   1.000   1.000  4  0   0.000
B8 B5 B3    0.000   1.000   1.000   1.000   1.000   1.000   1.000   1.000  4  0   0.000
B8 B5 B6    0.000   1.000   1.000   1.000   1.000   1.000   1.000   1.000  4  0   0.000
B8 B5 B8    0.000   1.000   1.000   1.000   1.000   1.000   1.000   1.000  4  0   0.000
B8 B6 B1    0.000   1.000   1.000   1.000   1.000   1.000   1.000   1.000  4  0   0.000
B8 B6 B2    0.000   1.000   1.000   1.000   1.000   1.000   1.000   1.000  4  0   0.000
B8 B6 B3    0.000   1.000   1.000   1.000   1.000   1.000   1.000   1.000  4  0   0.000
B8 B6 B4    0.000   1.000   1.000   1.000   1.000   1.000   1.000   1.000  4  0   0.000
B8 B6 B5    0.000   1.000   1.000   1.000   1.000   1.000   1.000   1.000  4  0   0.000
B8 B6 B7    0.000   1.000   1.000   1.000   1.000   1.000   1.000   1.000  4  0   0.000
B8 B6 B8    0.000   1.000   1.000   1.000   1.000   1.000   1.000   1.000  4  0   0.000
B8 B7 B1    0.000   1.000   1.000   1.000   1.000   1.000   1.000   1.000  4  0   0.000
B8 B7 B2    0.000   1.000   1.000   1.000   1.000   1.000   1.000   1.000  4  0   0.000
B8 B7 B3    0.000   1.000   1.000   1.000   1.000   1.000   1.000   1.000  4  0   0.000
B8 B7 B6    0.000   1.000   1.000   1.000   1.000   1.000   1.000   1.000  4  0   0.000
B8 B7 B8    0.000   1.000   1.000   1.000   1.000   1.000   1.000   1.000  4  0   0.000
B8 B8 B1    0.000   1.000   1.000   1.000   1.000   1.000   1.000   1.000  4  0   0.000
B8 B8 B2    0.000   1.000   1.000   1.000   1.000   1.000   1.000   1.000  4  0   0.000
B8 B8 B3    0.000   1.000   1.000   1.000   1.000   1.000   1.000   1.000  4  0   0.000
B8 B8 B4    0.000   1.000   1.000   1.000   1.000   1.000   1.000   1.000  4  0   0.000
B8 B8 B5    0.000   1.000   1.000   1.000   1.000   1.000   1.000   1.000  4  0   0.000
B8 B8 B6    0.000   1.000   1.000   1.000   1.000   1.000   1.000   1.000  4  0   0.000
B8 B8 B7    0.000   1.000   1.000   1.000   1.000   1.000   1.000   1.000  4  0   0.000
