# Supplementary material for: Molecular dynamics simulations for mechanical properties of borophene: parameterization of valence force field model and Stillinger-Weber potential
Source: Sci Rep. 2017 Mar 28;7:45516. doi: 10.1038/srep45516 (PMC5368563; doi:10.1038/srep45516)
Supplement: Supplementary Dataset [file srep45516-s1.zip › SREP-16-44167A in.tension]

# deform borophene by tension
#1 general
units		metal
dimension	3
atom_style      atomic
neighbor        0.3 bin

#2 structure
boundary	p p p
read_data	lammps.dat
mass		1 10.81
mass		2 10.81
mass		3 10.81
mass		4 10.81
mass            5 10.81
mass            6 10.81
mass            7 10.81
mass            8 10.81

#3 variables
variable	temperature equal 1.0
variable	pressure equal 0.0
variable        tstep equal 0.001
variable	strainmax equal 0.2
variable	srate equal 1.e8/1.e12
variable        tmp equal bound(all,xmax)-bound(all,xmin)
variable        lenx equal ${tmp}
variable	vtension equal sqrt(${srate}*${srate})*${lenx}
variable	nstep equal ${strainmax}*${lenx}/${vtension}/${tstep}

#4 potentials
pair_style      sw
pair_coeff      * * borophene.sw B1 B2 B3 B4 B5 B6 B7 B8

#5 optimize at 0 K
dump            1 all custom 1 dump.minimization id type x y z
fix		1 all box/relax x 0.0 y 0.0
min_style	cg
minimize	0.0 1.0e-8 1000000 1000000
undump		1
unfix		1

#6 optimize at T
compute		peratom all pe/atom
reset_timestep	0
timestep	${tstep}
velocity	all create ${temperature} 12346 mom yes rot yes
fix             1 all npt temp ${temperature} ${temperature} 20 iso ${pressure} ${pressure} 20
dump            1 all custom 1000 dump.optimize id type x y z c_peratom fx fy fz
thermo		1000
thermo_style	custom step lx ly lz press pxx pyy pzz pe temp
neigh_modify    once yes
run		100000

variable        tmp equal lx
variable        lx0 equal ${tmp}

#7 tension by deform
reset_timestep	0
unfix		1
fix		1 all npt temp ${temperature} ${temperature} 20 y ${pressure} ${pressure} 20
fix		2 all deform 1 x erate ${srate} units box remap x

variable	strain equal "(lx-v_lx0)/v_lx0"
variable	p1 equal v_strain
# pressure unit, 1bar=10^5Pa=10^{-4}GPa
# for 2D materials, 1GPa=h*0.1N/m, with thickness h in the unit of angstrom
variable	p2 equal "-(0.0001*pxx)*(lz*0.1)"
variable	p3 equal "0.0001*pyy"
variable	p4 equal "0.0001*pzz"
fix		def1 all print 10 "${p1}   ${p2}   ${p3}   ${p4}" file strain.dat screen no
undump		1
dump		1 all custom 1000 dump.compression id type x y z c_peratom fx fy fz

#8 run md
thermo		1000
thermo_style	custom step temp v_p1 v_p2 v_p3 v_p4 ke pe press
run		${nstep}

print		"# Job done, Sir! See you."
